# Supplementary material for: Classes and continua of hippocampal CA1 inhibitory neurons revealed by single-cell transcriptomics
Source: PLoS Biol. 2018 Jun 18;16(6):e2006387. doi: 10.1371/journal.pbio.2006387 (PMC6029811; doi:10.1371/journal.pbio.2006387)
Supplement: S1 Table — (XLSX) [file pbio.2006387.s011.xlsx]

## Sheet: Supplementary table 1
Spearman rank correlation of example genes with latent factor
Continent:	1	2	3	4	5	6	7	8	9	10	All Cells
Atp1b1	0.64	0.69	0.49	0.29	0.43	0.69	0.39	0.58	0.41	0.43	0.54
Gad1	0.42	0.64	0.16	0.33	0.32	0.47	0.35	0.65	0.11	0.4	0.41
Kcnc1	0.44	0.78	0.66	0.3	0.36	0.4	0.38	0.37	0.24	0.33	0.49
Kcna1	0.18	0.57	0.36	0.09	0.22	0.18	0.19	0.36	0.16	0.24	0.32
Scn1a	0.34	0.45	0.34	0.19	0.27	0.43	0.29	0.24	0.25	0.35	0.38
Scn8a	0.35	0.64	0.33	0.13	0.19	0.42	0.28	0.26	0.22	0.38	0.35
Syt2	0.14	0.72	0.12	NaN	NaN	0.32	0.13	0.11	0.08	NaN	0.26
mt-Cytb	0.47	0.42	0.56	0.34	0.46	0.4	0.48	0.64	0.41	0.3	0.6
Slc24a2	0.25	0.62	0.55	0.26	0.21	0.41	0.06	0.38	0.32	0.15	0.16
Slc6a1	0.34	0.42	0.32	0.33	0.49	0.36	0.33	0.31	0.26	0.24	0.37
Syp	0.57	0.75	0.46	0.45	0.49	0.64	0.54	0.61	0.28	0.47	0.53
Sv2a	0.47	0.64	0.44	0.42	0.49	0.55	0.55	0.6	0.36	0.79	0.58
Cplx2	0.03	0.08	-0.02	0.12	0.05	0.26	0.4	0.66	0.27	0.35	0.26
Vamp1	0.21	0.58	0.24	0.05	0.05	0.27	0.08	0.14	0.1	0.11	0.22
Gria1	0.39	0.42	0.47	0.13	0.11	0.3	0.04	-0.18	-0.04	0.2	0.26
Gabra1	0.3	0.64	0.21	0.29	0.16	0.11	0.12	0.01	0.31	0.27	0.17
Gabrd	0.14	0.31	0.2	0.14	0.19	0.05	-0.02	0.09	0.06	NaN	0.2
Gabbr1	0.31	0.37	0.32	0.21	0.36	0.44	0.37	0.49	0.04	0.34	0.34
Gabbr2	0.18	0.26	0.44	0.32	0.24	0.17	0.09	0.23	0.1	-0.06	0.15
Kcnj3	0.14	0.31	0.18	0.14	0.14	0.15	0.28	0.6	0.15	NaN	0.37
Kctd12	0.08	0.16	-0.1	0.13	-0.02	0.18	0.35	0.74	0.13	-0.25	0.3
Pvalb	0.36	0.82	0.63	0.05	0.02	0.11	0.06	0.06	0.12	NaN	0.33
Cnr1	-0.05	-0.06	0.04	0.03	-0.02	0.34	0.69	0.86	0.3	0.05	0.25
Atp1b2	-0.11	-0.35	-0.14	-0.02	0.1	0.04	-0.07	-0.01	0.05	-0.13	-0.07
Fxyd6	-0.51	-0.55	-0.26	-0.36	-0.29	-0.14	-0.46	-0.57	0.07	0.23	-0.35
Nrsn1	-0.38	-0.24	-0.39	-0.3	-0.13	-0.13	-0.16	-0.6	-0.2	-0.18	-0.28
Sst	-0.03	-0.28	0.14	0.14	-0.02	-0.02	0.02	0.07	0.15	-0.31	-0.18
Vip	0.08	-0.02	0	-0.06	0	-0.09	-0.2	-0.29	0.15	NaN	-0.19
Cartpt	-0.17	-0.19	0	-0.02	0	NaN	0	-0.08	0.06	NaN	-0.08
Tac2	-0.1	0.1	-0.08	-0.04	-0.13	-0.12	0.18	-0.04	-0.32	-0.29	-0.1
Penk	0	-0.15	NaN	0.03	-0.1	0.01	0	0.04	0.11	-0.26	-0.34
Crh	-0.01	-0.04	0.18	-0.04	0.03	-0.01	-0.23	-0.11	-0.11	NaN	-0.11
Cck	0.06	0.14	-0.23	0.1	0.29	0.05	0.1	0.19	0.05	0.16	0.48
Nefh	0.29	0.75	0.36	0.15	-0.01	0.29	0.3	0.24	0.03	0.61	0.37
Nefl	0.31	0.35	0.18	-0.02	0.01	0.08	0.17	0.08	0.25	0.23	0.24
Krt73	-0.01	0.01	0	-0.04	NaN	-0.03	0.38	0.66	0.07	NaN	0.42
Gap43	-0.28	-0.53	-0.23	-0.21	-0.06	-0.23	-0.12	-0.17	-0.26	-0.28	-0.24
Stmn1	-0.48	-0.62	-0.35	-0.26	-0.45	-0.37	-0.4	-0.5	-0.35	-0.35	-0.38
Tmsb10	-0.24	-0.73	-0.58	-0.18	-0.18	-0.35	-0.23	-0.49	-0.35	0.36	-0.24
6330403K07Rik	-0.64	-0.75	-0.45	-0.36	-0.38	-0.48	-0.45	-0.69	-0.32	-0.51	-0.6
Significance p-value
Continent:	1	2	3	4	5	6	7	8	9	10	All Cells
Atp1b1	0	8.86e-39	4.9e-14	2.69e-08	2.38e-12	5.19e-29	1.98e-14	1.79e-42	2.26e-20	0.00936	0
Gad1	8.41e-45	1.32e-32	0.019	1.62e-10	4.18e-07	6.26e-12	2.03e-11	0	0.0201	0.0175	0
Kcnc1	0	0	2.71e-27	9.57e-09	1.75e-08	7.88e-09	1.5e-13	1.85e-16	1.33e-07	0.0529	0
Kcna1	3.38e-09	1.35e-24	6.68e-08	0.0957	0.000633	0.0126	0.000407	2.29e-15	0.000605	0.164	0
Scn1a	2.69e-29	7.19e-15	5.01e-07	0.000234	2.53e-05	3.7e-10	1.78e-08	8.84e-08	9.24e-08	0.0419	0
Scn8a	2.99e-31	4.38e-32	6.67e-07	0.011	0.00385	1.69e-09	6.36e-08	1.75e-08	2.56e-06	0.0258	0
Syt2	9.2e-06	1.12e-44	0.0751	NaN	NaN	7.58e-06	0.0163	0.0165	0.073	NaN	0
mt-Cytb	0	1.14e-12	1.44e-18	3.29e-11	8.47e-14	5.18e-09	3.56e-22	0	1.46e-19	0.0762	0
Slc24a2	1.94e-16	8.35e-30	7.84e-18	8.66e-07	0.00104	2e-09	0.273	7.65e-18	1.17e-12	0.387	3.28e-22
Slc6a1	1.5e-28	4.84e-13	2.63e-06	2.33e-10	1.66e-15	1.99e-07	1.66e-10	4.51e-12	1.54e-08	0.165	0
Syp	0	0	2.2e-12	4.32e-19	1.56e-15	1.93e-23	1.91e-28	0	1.33e-09	0.00469	0
Sv2a	0	5.4e-32	2.39e-11	7.64e-17	1.75e-15	1.22e-16	5.5e-29	0	3.96e-15	1.8e-08	0
Cplx2	0.328	0.217	0.791	0.0248	0.48	0.000228	7.63e-15	0	6.12e-09	0.0375	0
Vamp1	1.21e-11	1.17e-25	0.000553	0.37	0.454	0.000116	0.116	0.00281	0.0274	0.528	1.94e-41
Gria1	6.35e-39	1.24e-12	5.92e-13	0.0172	0.077	1.68e-05	0.435	8.69e-05	0.416	0.259	0
Gabra1	5.63e-22	3.17e-32	0.00236	3.76e-08	0.0153	0.137	0.0262	0.896	8.42e-12	0.122	1.75e-25
Gabrd	1.66e-05	1.61e-07	0.00342	0.00759	0.00384	0.526	0.761	0.058	0.217	NaN	4.22e-34
Gabbr1	1.87e-23	2.49e-10	2.81e-06	5.21e-05	1.76e-08	1.85e-10	5.97e-13	6.78e-29	0.425	0.0449	0
Gabbr2	3.89e-09	1.49e-05	2.58e-11	1.05e-09	0.000215	0.0161	0.107	6.39e-07	0.0365	0.73	1.07e-18
Kcnj3	6.04e-06	3.3e-07	0.00834	0.0106	0.0294	0.0406	7.37e-08	0	0.00133	NaN	0
Kctd12	0.013	0.00926	0.166	0.011	0.78	0.0114	9.15e-12	0	0.0073	0.14	0
Pvalb	1.7e-32	0	6.52e-25	0.31	0.797	0.129	0.29	0.233	0.00866	NaN	0
Cnr1	0.12	0.294	0.52	0.512	0.718	1.31e-06	0	0	5.81e-11	0.768	0
Atp1b2	0.000484	6.17e-09	0.0406	0.763	0.113	0.55	0.202	0.76	0.27	0.442	1.88e-05
Fxyd6	0	1.77e-22	0.000171	4.68e-12	4.48e-06	0.0496	3.6e-20	1.29e-41	0.123	0.176	0
Nrsn1	3.84e-36	7.77e-05	3.21e-09	9.02e-09	0.0473	0.08	0.0034	0	1.64e-05	0.312	0
Sst	0.4	4.28e-06	0.0375	0.00759	0.757	0.731	0.745	0.114	0.00178	0.0731	6.45e-29
Vip	0.00734	0.721	0.969	0.293	0.963	0.198	0.000158	1.73e-10	0.0014	NaN	2.82e-32
Cartpt	2.17e-08	0.00162	0.974	0.764	0.994	NaN	0.984	0.0741	0.217	NaN	2.73e-06
Tac2	0.0014	0.11	0.248	0.484	0.0403	0.0916	0.000809	0.432	1.93e-12	0.0926	3.5e-10
Penk	0.986	0.0163	NaN	0.591	0.141	0.849	0.975	0.433	0.0166	0.133	0
Crh	0.648	0.505	0.0103	0.507	0.69	0.908	1.88e-05	0.0178	0.0144	NaN	4.38e-12
Cck	0.0698	0.02	0.000803	0.0539	6.61e-06	0.516	0.0583	2.63e-05	0.282	0.372	0
Nefh	9.72e-22	0	5.79e-08	0.00595	0.905	5.63e-05	8.07e-09	9.84e-08	0.553	8.96e-05	0
Nefl	3.07e-24	2.54e-09	0.00763	0.645	0.879	0.242	0.00138	0.0791	5.24e-08	0.19	0
Krt73	0.715	0.912	0.987	0.448	NaN	0.726	2.88e-13	0	0.126	NaN	0
Gap43	1.48e-19	5.21e-21	0.000964	6.08e-05	0.329	0.00121	0.0203	0.000348	2.77e-08	0.103	0
Stmn1	0	3.54e-30	2.38e-07	4.75e-07	3.75e-13	1.25e-07	9.05e-15	1.04e-30	2.84e-14	0.0376	0
Tmsb10	2.98e-14	0	4.27e-20	0.000578	0.00431	5.18e-07	1.51e-05	4.89e-29	9.78e-15	0.0344	0
6330403K07Rik	0	0	5.7e-12	3.53e-12	1.45e-09	2.42e-12	7.26e-19	0	2.19e-12	0.00193	0
Percentile of correlation amongst all genes (0 means most negative, 100 means most positive
Continent:	1	2	3	4	5	6	7	8	9	10	All Cells
Atp1b1	100	99.9275	99.8784	99.6731	99.9151	100	99.6622	99.6021	99.9517	98.1353	99.9399
Gad1	99.8677	99.8913	82.0083	99.8668	99.5753	99.879	99.3003	99.8191	87.4533	97.0014	99.6632
Kcnc1	99.8797	99.9879	100	99.7094	99.7937	99.4676	99.6019	98.0106	99.4812	93.4862	99.8917
Kcna1	94.8755	99.6858	99.0275	81.6322	98.1194	87.3563	91.2897	97.6851	96.5979	83.8604	98.3279
Scn1a	99.5309	98.9971	98.6142	98.0385	99.1992	99.7217	98.3593	92.5247	99.5174	94.5697	99.4827
Scn8a	99.603	99.855	98.5412	92.8078	96.2024	99.637	98.1301	93.7907	99.0107	96.1068	98.8692
Syt2	88.4518	99.9396	70.2285	NaN	NaN	98.2577	77.1022	62.8165	78.5016	NaN	96.0784
mt-Cytb	99.9278	98.4775	99.9514	99.891	99.9272	99.4918	99.9156	99.795	99.9397	91.2435	99.988
Slc24a2	98.2437	99.8308	99.9392	99.4915	97.6947	99.5886	50.006	98.3482	99.9035	69.3587	79.1291
Slc6a1	99.5068	98.55	98.1279	99.8547	99.9515	99.2015	99.0831	96.7085	99.6984	83.7218	99.3384
Syp	99.9759	99.9638	99.7933	100	99.9636	99.9879	99.9759	99.6865	99.7949	98.8409	99.9038
Sv2a	99.9158	99.8429	99.7326	99.9879	99.9393	99.9516	99.9879	99.6624	99.9276	100	99.9639
Cplx2	44.2319	44.188	21.4199	89.7808	65.4331	95.9105	99.6984	99.8553	99.7587	94.8847	96.0423
Vamp1	96.728	99.7342	93.788	65.2864	66.61	96.6122	60.719	72.2329	86.0055	62.0953	92.1689
Gria1	99.7835	98.4534	99.8298	91.1975	86.7144	97.8947	43.2139	4.8348	15.8161	76.9434	95.7416
Gabra1	99.0617	99.8671	90.53	99.6368	93.5695	69.8851	74.062	27.0316	99.8794	86.985	82.6777
Gabrd	87.3451	94.623	89.5453	93.9218	96.2145	48.8687	22.2343	54.9192	65.7257	NaN	88.7766
Gabbr1	99.194	97.3538	98.0793	98.7892	99.7816	99.7338	99.5174	99.2284	53.7218	94.2296	98.7129
Gabbr2	94.7913	89.7535	99.7204	99.8063	98.5804	86.2432	61.5515	90.6559	83.9546	27.9325	74.6301
Kcnj3	89.1134	94.0672	86.4576	92.9774	91.3371	80.6534	98.1059	99.6745	95.5604	NaN	99.2662
Kctd12	67.1478	70.058	7.4763	92.7715	38.4615	87.7677	99.3606	99.9518	91.9411	5.9342	97.6543
Pvalb	99.6632	100	99.9878	68.277	53.6642	70.5384	49.0288	42.9105	91.3017	NaN	98.4723
Cnr1	15.6622	11.5394	41.0649	58.9539	36.4717	98.8385	100	100	99.8552	50.1953	95.068
Atp1b2	6.5801	1.2687	4.3764	34.1446	83.8025	48.0218	11.1111	22.3294	62.3236	17.4373	7.4341
Fxyd6	0.0962	0.2779	1.4223	0.1937	1.7714	7.3442	0.0724	0.1447	73.1089	82.8777	0.6736
Nrsn1	0.6496	2.5495	0.3525	0.5812	9.7792	8.5904	3.9691	0.0723	1.1099	12.7504	1.0826
Sst	21.4002	1.9816	76.9268	93.9339	37.6972	26.6183	33.2851	49.4816	95.114	3.2254	2.3217
Vip	70.1552	18.028	25.9543	19.615	47.2943	12.68	2.2681	1.8809	95.4639	NaN	2.1172
Cartpt	3.1156	3.7941	26.0637	34.1567	46.2145	NaN	26.4929	11.4299	65.7257	NaN	6.8567
Tac2	7.5665	51.6554	9.5308	25.8022	9.2089	9.0018	89.48	17.6513	0.2654	4.101	5.0283
Penk	30.6027	5.3649	NaN	55.9632	15.0449	38.0883	27.5908	36.3154	88.5632	5.657	0.7699
Crh	25.1534	14.7535	85.4243	26.5771	57.4254	31.3854	1.6407	9.0668	3.2091	NaN	4.4148
Cck	56.9109	65.2006	1.8478	85.9063	99.3691	49.2317	67.5353	85.3388	61.4308	70.1399	99.8797
Nefh	99.0256	99.9758	99.0883	94.4909	42.8294	97.2051	98.4799	92.4524	47.2554	99.8866	99.2903
Nefl	99.2301	96.6771	86.8344	30.7785	50.3822	62.1295	87.9117	52.3993	99.5416	81.7185	94.6349
Krt73	26.1879	24.275	27.0484	24.6519	NaN	26.4126	99.5536	99.8674	72.747	NaN	99.6993
Gap43	1.3353	0.3504	1.9086	1.7436	23.1861	2.9885	5.4771	5.5582	0.6877	4.5546	1.4074
Stmn1	0.1564	0.0967	0.62	0.9081	0.3761	0.8953	0.1448	0.2532	0.2051	2.1041	0.5534
Tmsb10	1.7563	0.0242	0.0365	2.6759	5.2293	1.0163	1.5925	0.3255	0.1689	95.2879	1.5157
6330403K07Rik	0.012	0.0121	0.2067	0.1816	0.8978	0.1694	0.0844	0.0241	0.2895	0.189	0.0481
