# Supplementary material for: Classes and continua of hippocampal CA1 inhibitory neurons revealed by single-cell transcriptomics
Source: PLoS Biol. 2018 Jun 18;16(6):e2006387. doi: 10.1371/journal.pbio.2006387 (PMC6029811; doi:10.1371/journal.pbio.2006387)
Supplement: S2 Table — (XLSX) [file pbio.2006387.s012.xlsx]

## Sheet: GoOutput
GENE ONTOLOGY TERMS POSITIVELY ASSOCIATED WITH LATENT FACTOR GENES
Category: biological process	Enrichment Score
regulation of transcription, DNA-templated	97.5056
positive regulation of transcription by RNA polymerase II	85.4673
transcription, DNA-templated	75.6325
protein phosphorylation	60.7755
negative regulation of transcription by RNA polymerase II	48.5639
negative regulation of cell proliferation	43.7769
ion transport	42.3496
protein transport	41.842
positive regulation of transcription, DNA-templated	41.0295
signal transduction	40.4982
phosphorylation	40.0622
multicellular organism development	39.0389
cell differentiation	35.1531
negative regulation of transcription, DNA-templated	33.1236
oxidation-reduction process	31.9871
lipid metabolic process	26.2099
nervous system development	26.1582
apoptotic process	25.7058
cell adhesion	25.025
intracellular signal transduction	24.9383
negative regulation of apoptotic process	24.661
protein ubiquitination	23.2627
proteolysis	23.1234
transmembrane transport	23.1234
intracellular protein transport	22.3042
cell cycle	22.1539
metabolic process	21.7851
vesicle-mediated transport	21.2916
peptidyl-serine phosphorylation	21.0731
Category: molecular function
protein binding	760.821
metal ion binding	147.85
ATP binding	125.212
nucleotide binding	99.517
transferase activity	98.8305
DNA binding	77.4895
hydrolase activity	66.699
identical protein binding	60.6861
protein serine/threonine kinase activity	56.9701
protein homodimerization activity	43.7403
kinase activity	43.1262
RNA binding	41.1727
protein kinase activity	39.6583
nucleic acid binding	37.1943
protein kinase binding	35.1379
chromatin binding	34.5939
DNA binding transcription factor activity	34.2854
protein heterodimerization activity	30.8763
zinc ion binding	30.6293
GTPase activator activity	29.2187
calcium ion binding	28.8098
oxidoreductase activity	28.0648
GTP binding	27.9775
protein-containing complex binding	27.1397
ubiquitin-protein transferase activity	26.4306
sequence-specific DNA binding	24.9169
catalytic activity	23.5959
actin binding	23.5831
transcription factor binding	23.2095
Category: cellular component
cytoplasm	381.946
nucleus	373.832
membrane	360.075
integral component of membrane	238.564
plasma membrane	233.818
cytosol	179.662
mitochondrion	159.753
Golgi apparatus	99.7324
endoplasmic reticulum	99.3136
nucleoplasm	90.2135
synapse	76.9507
cellular_component	65.0064
neuronal cell body	57.4546
cytoskeleton	56.6404
axon	56.1518
cell junction	55.974
dendrite	53.7194
cell projection	50.5061
cytoplasmic vesicle	48.466
neuron projection	48.1253
protein-containing complex	46.8633
intracellular membrane-bounded organelle	46.7995
endosome	44.4944
integral component of plasma membrane	44.4155
perinuclear region of cytoplasm	41.0038
postsynaptic density	39.7778
extracellular space	38.2726
lysosome	35.931
cell surface	33.8139
extracellular region	29.7267
GENE ONTOLOGY TERMS NEGATIVELY ASSOCIATED WITH LATENT FACTOR GENES
Category: biological process
translation	-12.3505
cytoplasmic translation	-8.71209
ribosomal small subunit assembly	-4.86057
ribosomal small subunit biogenesis	-3.98777
ribosomal large subunit assembly	-3.39233
ribosomal large subunit biogenesis	-2.62505
rRNA processing	-2.22446
removal of superoxide radicals	-1.60246
retinol transport	-1.57285
antimicrobial humoral immune response mediated by antimicrobial peptide	-1.49571
positive regulation of intrinsic apoptotic signaling pathway by p53 class mediator	-1.19712
modification-dependent protein catabolic process	-1.16097
proteasomal ubiquitin-independent protein catabolic process	-1.13813
translational elongation	-1.12688
negative regulation of ubiquitin protein ligase activity	-0.966885
killing of cells of other organism	-0.858159
maturation of SSU-rRNA from tricistronic rRNA transcript (SSU-rRNA, 5.8S rRNA, LSU-rRNA)	-0.854699
hydrogen peroxide catabolic process	-0.846204
antigen processing and presentation of peptide antigen via MHC class II	-0.811825
protein sumoylation	-0.800852
rRNA export from nucleus	-0.781146
photoreceptor cell outer segment organization	-0.74481
T cell proliferation involved in immune response	-0.741278
hypothalamus gonadotrophin-releasing hormone neuron development	-0.672345
female meiosis I	-0.672345
negative regulation of chromosome condensation	-0.664969
telomeric heterochromatin assembly	-0.664969
microtubule depolymerization	-0.662814
positive regulation of intrinsic apoptotic signaling pathway in response to DNA damage by p53 class mediator	-0.631275
regulation of centromere complex assembly	-0.609973
Category: molecular function
structural constituent of ribosome	-28.1908
rRNA binding	-4.39224
threonine-type endopeptidase activity	-3.14491
nitric-oxide synthase regulator activity	-2.92044
hypoxanthine phosphoribosyltransferase activity	-2.23256
large ribosomal subunit rRNA binding	-2.0043
protein tag	-1.91604
superoxide dismutase activity	-1.79522
5S rRNA binding	-1.59642
enzyme regulator activity	-1.27534
DNA-(apurinic or apyrimidinic site) endonuclease activity	-1.20082
glutathione transferase activity	-1.19856
small ribosomal subunit rRNA binding	-1.19843
5.8S rRNA binding	-1.16432
adenylate cyclase binding	-1.13555
FK506 binding	-1.12452
ubiquitin ligase inhibitor activity	-1.05063
nucleosomal DNA binding	-1.01556
alpha1-adrenergic receptor activity	-1.00871
mRNA 5'-UTR binding	-0.971294
type 3 metabotropic glutamate receptor binding	-0.919404
calcium-dependent protein kinase inhibitor activity	-0.778754
oxidized purine DNA binding	-0.769484
ornithine decarboxylase inhibitor activity	-0.757783
fructose-bisphosphate aldolase activity	-0.740949
retinol binding	-0.685478
thioredoxin peroxidase activity	-0.677826
supercoiled DNA binding	-0.672506
cyclosporin A binding	-0.617644
proteasome binding	-0.597211
Category: cellular component
ribosome	-37.5133
cytosolic large ribosomal subunit	-31.0385
cytosolic small ribosomal subunit	-29.1431
proteasome core complex	-6.93607
small ribosomal subunit	-5.25387
polysomal ribosome	-4.80404
large ribosomal subunit	-2.19492
U1 snRNP	-1.49952
proteasome core complex, alpha-subunit complex	-1.28321
cytosolic ribosome	-1.23477
U4 snRNP	-1.06866
U12-type spliceosomal complex	-1.06559
prefoldin complex	-0.80428
mitochondrial proton-transporting ATP synthase complex	-0.792072
Swi5-Sfr1 complex	-0.776668
precatalytic spliceosome	-0.766919
U2 snRNP	-0.764452
SMN-Sm protein complex	-0.667135
sperm fibrous sheath	-0.656275
pICln-Sm protein complex	-0.566341
nucleosome	-0.547396
spliceosomal tri-snRNP complex	-0.506184
rough endoplasmic reticulum lumen	-0.493621
nuclear nucleosome	-0.492465
NF-kappaB complex	-0.430322
GAIT complex	-0.389943
cyclin D2-CDK4 complex	-0.357709
eukaryotic translation initiation factor 3 complex	-0.350613
90S preribosome	-0.344423
symmetric synapse	-0.335326
